# Supplementary material for: Shaping Policy on Chronic Diseases through National Policy Dialogs in CHRODIS PLUS
Source: Int J Environ Res Public Health. 2020 Sep 28;17(19):7113. doi: 10.3390/ijerph17197113 (PMC7579029; doi:10.3390/ijerph17197113)
Supplement: Supplementary file 1 [file ijerph-17-07113-s001.zip]

Archive with 4 entries (3 files):
- ijerph-901791-supplementary/
- ijerph-901791-supplementary/Supplementary Questionnaire_S3_Sienkiewicz.docx
- ijerph-901791-supplementary/Supplementary Table 1_S1_Sienkiewicz.docx
- ijerph-901791-supplementary/Supplementary Table 2_S2_Sienkiewicz.docx
